# Supplementary material for: Identification of antennal alternative splicing by combining genome and full-length transcriptome analysis in Bactrocera dorsalis
Source: Front Physiol. 2024 Jun 17;15:1384426. doi: 10.3389/fphys.2024.1384426 (PMC11215311; doi:10.3389/fphys.2024.1384426)
Supplement: Supplementary file 4 [file DataSheet6.ZIP]

Archive with 13 entries (12 files):
- Mapping_files_(bam_files)_of_BioRep4_RNA-Seq_data_of_peripheral_tissues_associated_with_BdorABCA13/
- Mapping_files_(bam_files)_of_BioRep4_RNA-Seq_data_of_peripheral_tissues_associated_with_BdorABCA13/BdorABCA13_BioRep4_antenna_Female.sorted.bam
- Mapping_files_(bam_files)_of_BioRep4_RNA-Seq_data_of_peripheral_tissues_associated_with_BdorABCA13/BdorABCA13_BioRep4_antenna_Male.sorted.bam
- Mapping_files_(bam_files)_of_BioRep4_RNA-Seq_data_of_peripheral_tissues_associated_with_BdorABCA13/BdorABCA13_BioRep4_frontleg_Female.sorted.bam
- Mapping_files_(bam_files)_of_BioRep4_RNA-Seq_data_of_peripheral_tissues_associated_with_BdorABCA13/BdorABCA13_BioRep4_frontleg_Male.sorted.bam
- Mapping_files_(bam_files)_of_BioRep4_RNA-Seq_data_of_peripheral_tissues_associated_with_BdorABCA13/BdorABCA13_BioRep4_genitalia_Female.sorted.bam
- Mapping_files_(bam_files)_of_BioRep4_RNA-Seq_data_of_peripheral_tissues_associated_with_BdorABCA13/BdorABCA13_BioRep4_genitalia_Male.sorted.bam
- Mapping_files_(bam_files)_of_BioRep4_RNA-Seq_data_of_peripheral_tissues_associated_with_BdorABCA13/BdorABCA13_BioRep4_hindleg_Female.sorted.bam
- Mapping_files_(bam_files)_of_BioRep4_RNA-Seq_data_of_peripheral_tissues_associated_with_BdorABCA13/BdorABCA13_BioRep4_hindleg_Male.sorted.bam
- Mapping_files_(bam_files)_of_BioRep4_RNA-Seq_data_of_peripheral_tissues_associated_with_BdorABCA13/BdorABCA13_BioRep4_midleg_Female.sorted.bam
- Mapping_files_(bam_files)_of_BioRep4_RNA-Seq_data_of_peripheral_tissues_associated_with_BdorABCA13/BdorABCA13_BioRep4_midleg_Male.sorted.bam
- Mapping_files_(bam_files)_of_BioRep4_RNA-Seq_data_of_peripheral_tissues_associated_with_BdorABCA13/BdorABCA13_BioRep4_mouthparts_Female.sorted.bam
- Mapping_files_(bam_files)_of_BioRep4_RNA-Seq_data_of_peripheral_tissues_associated_with_BdorABCA13/BdorABCA13_BioRep4_mouthparts_Male.sorted.bam
