# Supplementary material for: Identification of antennal alternative splicing by combining genome and full-length transcriptome analysis in Bactrocera dorsalis
Source: Front Physiol. 2024 Jun 17;15:1384426. doi: 10.3389/fphys.2024.1384426 (PMC11215311; doi:10.3389/fphys.2024.1384426)
Supplement: Supplementary file 5 [file DataSheet2.zip]

Archive with 61 entries (60 files):
- Mapping_files_(bam_files)_of_RNA-Seq_data_of_peripheral_tissues_associated_with_BdorCAT2/
- Mapping_files_(bam_files)_of_RNA-Seq_data_of_peripheral_tissues_associated_with_BdorCAT2/BdorCAT2_BioRep1_antenna_Female.sorted.bam
- Mapping_files_(bam_files)_of_RNA-Seq_data_of_peripheral_tissues_associated_with_BdorCAT2/BdorCAT2_BioRep1_antenna_Male.sorted.bam
- Mapping_files_(bam_files)_of_RNA-Seq_data_of_peripheral_tissues_associated_with_BdorCAT2/BdorCAT2_BioRep1_frontleg_Female.sorted.bam
- Mapping_files_(bam_files)_of_RNA-Seq_data_of_peripheral_tissues_associated_with_BdorCAT2/BdorCAT2_BioRep1_frontleg_Male.sorted.bam
- Mapping_files_(bam_files)_of_RNA-Seq_data_of_peripheral_tissues_associated_with_BdorCAT2/BdorCAT2_BioRep1_genitalia_Female.sorted.bam
- Mapping_files_(bam_files)_of_RNA-Seq_data_of_peripheral_tissues_associated_with_BdorCAT2/BdorCAT2_BioRep1_genitalia_Male.sorted.bam
- Mapping_files_(bam_files)_of_RNA-Seq_data_of_peripheral_tissues_associated_with_BdorCAT2/BdorCAT2_BioRep1_hindleg_Female.sorted.bam
- Mapping_files_(bam_files)_of_RNA-Seq_data_of_peripheral_tissues_associated_with_BdorCAT2/BdorCAT2_BioRep1_hindleg_Male.sorted.bam
- Mapping_files_(bam_files)_of_RNA-Seq_data_of_peripheral_tissues_associated_with_BdorCAT2/BdorCAT2_BioRep1_midleg_Female.sorted.bam
- Mapping_files_(bam_files)_of_RNA-Seq_data_of_peripheral_tissues_associated_with_BdorCAT2/BdorCAT2_BioRep1_midleg_Male.sorted.bam
- Mapping_files_(bam_files)_of_RNA-Seq_data_of_peripheral_tissues_associated_with_BdorCAT2/BdorCAT2_BioRep1_mouthparts_Female.sorted.bam
- Mapping_files_(bam_files)_of_RNA-Seq_data_of_peripheral_tissues_associated_with_BdorCAT2/BdorCAT2_BioRep1_mouthparts_Male.sorted.bam
- Mapping_files_(bam_files)_of_RNA-Seq_data_of_peripheral_tissues_associated_with_BdorCAT2/BdorCAT2_BioRep2_antenna_Female.sorted.bam
- Mapping_files_(bam_files)_of_RNA-Seq_data_of_peripheral_tissues_associated_with_BdorCAT2/BdorCAT2_BioRep2_antenna_Male.sorted.bam
- Mapping_files_(bam_files)_of_RNA-Seq_data_of_peripheral_tissues_associated_with_BdorCAT2/BdorCAT2_BioRep2_frontleg_Female.sorted.bam
- Mapping_files_(bam_files)_of_RNA-Seq_data_of_peripheral_tissues_associated_with_BdorCAT2/BdorCAT2_BioRep2_frontleg_Male.sorted.bam
- Mapping_files_(bam_files)_of_RNA-Seq_data_of_peripheral_tissues_associated_with_BdorCAT2/BdorCAT2_BioRep2_genitalia_Female.sorted.bam
- Mapping_files_(bam_files)_of_RNA-Seq_data_of_peripheral_tissues_associated_with_BdorCAT2/BdorCAT2_BioRep2_genitalia_Male.sorted.bam
- Mapping_files_(bam_files)_of_RNA-Seq_data_of_peripheral_tissues_associated_with_BdorCAT2/BdorCAT2_BioRep2_hindleg_Female.sorted.bam
- Mapping_files_(bam_files)_of_RNA-Seq_data_of_peripheral_tissues_associated_with_BdorCAT2/BdorCAT2_BioRep2_hindleg_Male.sorted.bam
- Mapping_files_(bam_files)_of_RNA-Seq_data_of_peripheral_tissues_associated_with_BdorCAT2/BdorCAT2_BioRep2_midleg_Female.sorted.bam
- Mapping_files_(bam_files)_of_RNA-Seq_data_of_peripheral_tissues_associated_with_BdorCAT2/BdorCAT2_BioRep2_midleg_Male.sorted.bam
- Mapping_files_(bam_files)_of_RNA-Seq_data_of_peripheral_tissues_associated_with_BdorCAT2/BdorCAT2_BioRep2_mouthparts_Female.sorted.bam
- Mapping_files_(bam_files)_of_RNA-Seq_data_of_peripheral_tissues_associated_with_BdorCAT2/BdorCAT2_BioRep2_mouthparts_Male.sorted.bam
- Mapping_files_(bam_files)_of_RNA-Seq_data_of_peripheral_tissues_associated_with_BdorCAT2/BdorCAT2_BioRep3_antenna_Female.sorted.bam
- Mapping_files_(bam_files)_of_RNA-Seq_data_of_peripheral_tissues_associated_with_BdorCAT2/BdorCAT2_BioRep3_antenna_Male.sorted.bam
- Mapping_files_(bam_files)_of_RNA-Seq_data_of_peripheral_tissues_associated_with_BdorCAT2/BdorCAT2_BioRep3_frontleg_Female.sorted.bam
- Mapping_files_(bam_files)_of_RNA-Seq_data_of_peripheral_tissues_associated_with_BdorCAT2/BdorCAT2_BioRep3_frontleg_Male.sorted.bam
- Mapping_files_(bam_files)_of_RNA-Seq_data_of_peripheral_tissues_associated_with_BdorCAT2/BdorCAT2_BioRep3_genitalia_Female.sorted.bam
- Mapping_files_(bam_files)_of_RNA-Seq_data_of_peripheral_tissues_associated_with_BdorCAT2/BdorCAT2_BioRep3_genitalia_Male.sorted.bam
- Mapping_files_(bam_files)_of_RNA-Seq_data_of_peripheral_tissues_associated_with_BdorCAT2/BdorCAT2_BioRep3_hindleg_Female.sorted.bam
- Mapping_files_(bam_files)_of_RNA-Seq_data_of_peripheral_tissues_associated_with_BdorCAT2/BdorCAT2_BioRep3_hindleg_Male.sorted.bam
- Mapping_files_(bam_files)_of_RNA-Seq_data_of_peripheral_tissues_associated_with_BdorCAT2/BdorCAT2_BioRep3_midleg_Female.sorted.bam
- Mapping_files_(bam_files)_of_RNA-Seq_data_of_peripheral_tissues_associated_with_BdorCAT2/BdorCAT2_BioRep3_midleg_Male.sorted.bam
- Mapping_files_(bam_files)_of_RNA-Seq_data_of_peripheral_tissues_associated_with_BdorCAT2/BdorCAT2_BioRep3_mouthparts_Female.sorted.bam
- Mapping_files_(bam_files)_of_RNA-Seq_data_of_peripheral_tissues_associated_with_BdorCAT2/BdorCAT2_BioRep3_mouthparts_Male.sorted.bam
- Mapping_files_(bam_files)_of_RNA-Seq_data_of_peripheral_tissues_associated_with_BdorCAT2/BdorCAT2_BioRep4_antenna_Female.sorted.bam
- Mapping_files_(bam_files)_of_RNA-Seq_data_of_peripheral_tissues_associated_with_BdorCAT2/BdorCAT2_BioRep4_antenna_Male.sorted.bam
- Mapping_files_(bam_files)_of_RNA-Seq_data_of_peripheral_tissues_associated_with_BdorCAT2/BdorCAT2_BioRep4_frontleg_Female.sorted.bam
- Mapping_files_(bam_files)_of_RNA-Seq_data_of_peripheral_tissues_associated_with_BdorCAT2/BdorCAT2_BioRep4_frontleg_Male.sorted.bam
- Mapping_files_(bam_files)_of_RNA-Seq_data_of_peripheral_tissues_associated_with_BdorCAT2/BdorCAT2_BioRep4_genitalia_Female.sorted.bam
- Mapping_files_(bam_files)_of_RNA-Seq_data_of_peripheral_tissues_associated_with_BdorCAT2/BdorCAT2_BioRep4_genitalia_Male.sorted.bam
- Mapping_files_(bam_files)_of_RNA-Seq_data_of_peripheral_tissues_associated_with_BdorCAT2/BdorCAT2_BioRep4_hindleg_Female.sorted.bam
- Mapping_files_(bam_files)_of_RNA-Seq_data_of_peripheral_tissues_associated_with_BdorCAT2/BdorCAT2_BioRep4_hindleg_Male.sorted.bam
- Mapping_files_(bam_files)_of_RNA-Seq_data_of_peripheral_tissues_associated_with_BdorCAT2/BdorCAT2_BioRep4_midleg_Female.sorted.bam
- Mapping_files_(bam_files)_of_RNA-Seq_data_of_peripheral_tissues_associated_with_BdorCAT2/BdorCAT2_BioRep4_midleg_Male.sorted.bam
- Mapping_files_(bam_files)_of_RNA-Seq_data_of_peripheral_tissues_associated_with_BdorCAT2/BdorCAT2_BioRep4_mouthparts_Female.sorted.bam
- Mapping_files_(bam_files)_of_RNA-Seq_data_of_peripheral_tissues_associated_with_BdorCAT2/BdorCAT2_BioRep4_mouthparts_Male.sorted.bam
- Mapping_files_(bam_files)_of_RNA-Seq_data_of_peripheral_tissues_associated_with_BdorCAT2/BdorCAT2_BioRep5_antenna_Female.sorted.bam
- Mapping_files_(bam_files)_of_RNA-Seq_data_of_peripheral_tissues_associated_with_BdorCAT2/BdorCAT2_BioRep5_antenna_Male.sorted.bam
- Mapping_files_(bam_files)_of_RNA-Seq_data_of_peripheral_tissues_associated_with_BdorCAT2/BdorCAT2_BioRep5_frontleg_Female.sorted.bam
- Mapping_files_(bam_files)_of_RNA-Seq_data_of_peripheral_tissues_associated_with_BdorCAT2/BdorCAT2_BioRep5_frontleg_Male.sorted.bam
- Mapping_files_(bam_files)_of_RNA-Seq_data_of_peripheral_tissues_associated_with_BdorCAT2/BdorCAT2_BioRep5_genitalia_Female.sorted.bam
- Mapping_files_(bam_files)_of_RNA-Seq_data_of_peripheral_tissues_associated_with_BdorCAT2/BdorCAT2_BioRep5_genitalia_Male.sorted.bam
- Mapping_files_(bam_files)_of_RNA-Seq_data_of_peripheral_tissues_associated_with_BdorCAT2/BdorCAT2_BioRep5_hindleg_Female.sorted.bam
- Mapping_files_(bam_files)_of_RNA-Seq_data_of_peripheral_tissues_associated_with_BdorCAT2/BdorCAT2_BioRep5_hindleg_Male.sorted.bam
- Mapping_files_(bam_files)_of_RNA-Seq_data_of_peripheral_tissues_associated_with_BdorCAT2/BdorCAT2_BioRep5_midleg_Female.sorted.bam
- Mapping_files_(bam_files)_of_RNA-Seq_data_of_peripheral_tissues_associated_with_BdorCAT2/BdorCAT2_BioRep5_midleg_Male.sorted.bam
- Mapping_files_(bam_files)_of_RNA-Seq_data_of_peripheral_tissues_associated_with_BdorCAT2/BdorCAT2_BioRep5_mouthparts_Female.sorted.bam
- Mapping_files_(bam_files)_of_RNA-Seq_data_of_peripheral_tissues_associated_with_BdorCAT2/BdorCAT2_BioRep5_mouthparts_Male.sorted.bam
