# Supplementary material for: Identification of antennal alternative splicing by combining genome and full-length transcriptome analysis in Bactrocera dorsalis
Source: Front Physiol. 2024 Jun 17;15:1384426. doi: 10.3389/fphys.2024.1384426 (PMC11215311; doi:10.3389/fphys.2024.1384426)
Supplement: Supplementary file 6 [file Table1.xlsx]

## Sheet: Supplementary Table 1 
Supplementary Table 1. Summary of isoform sequencing of Bactrocera dorsalis female and male antennae.
Type	Male	Female
Subread Reads	12437865	18374257
Average subread length(bp)	2552	2743
Total ccs	18438	25275
Average ccs length(bp)	2714	2974
FL reads	6893	10128
FL mean length(bp)	2608	2879

## Sheet: Supplementary Table 2
Supplementary Table 2. Information of the CAT2 and ABCA13 orthologs in 11 Diptera species.
Accession number	Species	Name
XP_053954407.1	Anastrepha ludens	AludCAT2_isoform1
XP_053954408.1	Anastrepha ludens	AludCAT2_isoform2
XP_054735786.1	Anastrepha obliqua	AoblCAT2_isoform1
XP_054735787.1	Anastrepha obliqua	AoblCAT2_isoform2
XP_011183429.1	Bactrocera cucurbitae	BcucCAT2_isoform1
XP_028895160.1	Bactrocera cucurbitae	BcucCAT2_isoform2
XP_018785457.1	Bactrocera latifrons	BlatCAT2_isoform1
XP_018785459.1	Bactrocera latifrons	BlatCAT2_isoform2
XP_050333502.1	Bactrocera neohumeralis	BneoCAT2_isoform1
XP_050333503.1	Bactrocera neohumeralis	BneoCAT2_isoform2
XP_036216646.1	Bactrocera oleae	BoleCAT2_isoform1
XP_036216647.1	Bactrocera oleae	BoleCAT2_isoform2
XP_039964918.1	Bactrocera tryoni	BtryCAT2_isoform1
XP_039964919.1	Bactrocera tryoni	BtryCAT2_isoform2
XP_004518679.1	Ceratitis capitata	CcapCAT2_isoform1
XP_004518680.1	Ceratitis capitata	CcapCAT2_isoform2
NP_730312.1	Drosophila melanogaster	DmelCAT2_isoform1
NP_649019.2	Drosophila melanogaster	DmelCAT2_isoform2
XP_036326323.1	Rhagoletis pomonella	RpomCAT2_isoform1
XP_036326324.1	Rhagoletis pomonella	RpomCAT2_isoform2
XP_017489591.1	Rhagoletis zephyria	RzepCAT2
XP_053950496.1	Anastrepha ludens	AludABCA13
XP_054731283.1	Anastrepha obliqua	AoblABCA13
XP_011187899.2	Bactrocera cucurbitae	BcucABCA13
XP_018792905.1	Bactrocera latifrons	BlatABCA13_isoform1
XP_018792906.1	Bactrocera latifrons	BlatABCA13_isoform2
XP_050331914.1	Bactrocera neohumeralis	BneoABCA13
XP_014102494.1	Bactrocera oleae	BoleABCA13
XP_039958273.1	Bactrocera tryoni	BtryABCA13
XP_004523945.1	Ceratitis capitata	CcapABCA13
NP_001036286.1	Drosophila melanogaster	DmelABCA13_isoformB
NP_001036287.1	Drosophila melanogaster	DmelABCA13_isoformC
NP_001138224.1	Drosophila melanogaster	DmelABCA13_isoformD
NP_001285513.1	Drosophila melanogaster	DmelABCA13_isoformE
XP_036318040.1	Rhagoletis pomonella	RpomABCA13
XP_017472592.1	Rhagoletis zephyria	RzepABCA13

## Sheet: Supplementary Table 3
Supplementary Table 3. Information of Drosophila melanogaster transcription factor genes homologous to the genes shown in Figure 4a.
Accession number	Species	Name
FBgn0034534	Drosophila melanogaster	Maf-S
FBgn0000157	Drosophila melanogaster	Distal-less
FBgn0000611	Drosophila melanogaster	Extradenticle
FBgn0000504	Drosophila melanogaster	Doublesex
FBgn0040918	Drosophila melanogaster	Schlank
FBgn0260632	Drosophila melanogaster	Dorsal
FBgn0013753	Drosophila melanogaster	Big brother
FBgn0013263	Drosophila melanogaster	Trithorax-like
FBgn0001222	Drosophila melanogaster	Heat shock factor
FBgn0011648	Drosophila melanogaster	Mothers against dpp
FBgn0011758	Drosophila melanogaster	BarH1
FBgn0002521	Drosophila melanogaster	Pleiohomeotic
FBgn0011701	Drosophila melanogaster	Reversed polarity
FBgn0024184	Drosophila melanogaster	Unc-4
FBgn0001235	Drosophila melanogaster	Homothorax
FBgn0003964	Drosophila melanogaster	Ultraspiracle
FBgn0015561	Drosophila melanogaster	Unplugged

## Sheet: Supplementary Table 4
Supplementary Table 4. Summary of Reverse Transcription PCR (RT-PCR) Primers.
Gene_id	Isoform_id	Specific primers
BdorCAT2	PB.1804.1	F:AGACGCTCAAAAAGAGTTTTTGTT
		R:ACTTTAAAGAGCCCAGCAATGAT
	PB.1804.2	F:GCCGCGTATTTAGTGAACAGTTT
		R:CGAAACTTTAAAGAGCCCAGCAAT
BdorABCA13	PB.2763.1	F:TGCAGCGTCTACAAAAACATAAT
		R:CCGACGCTTTGTCGTATCTGGTT
	PB.2763.2	F:GGTTCACCTAACGTTGTGATTCT
		R:CAAGCCTTCATAAGCCGCATT

## Sheet: Supplementary Table 5
Supplementary Table 5. Summary of Quantitative Real-Time PCR (qRT-PCR) Primers.
Gene_id	Isoform_id	Specific primers
BdorActin2 (endogenous control)		F:GTGTGATGGTTGGTATGGGA
		R:GGCTGGGGAGTTGAAGGTTT
BdorCAT2	PB.1804.1	F:CTGCAAAAGGGGATACGACG
		R:CACATGATAGGCGCCGGATA
	PB.1804.2	F:CGCCGCGTATTTAGTGAACA
		R:AAGGCATGCCGCAACTTTC
BdorABCA13	PB.2763.1	F:CCGATGTTGCCGGAATTGTG
		R:CAAACCACTTGCACAACCGT
	PB.2763.2	F:CTTCTTGGACGAAGCGGAGT
		R:TGGCTATCGCTGCAATGGAA

## Sheet: Supplementary Table 6
Supplementary Table 6. The OD260/OD280 ratio measured for all samples on the Nanodrop spectrophotometer.
	Purity (A260/A280)
♂1	1.91
♂2	1.89
♂3	1.98
♀1	1.93
♀2	1.84
♀3	1.99
